# Supplementary material for: One-Pot Synthesis of Rubber Seed Shell-Derived N-Doped Ultramicroporous Carbons for Efficient CO2 Adsorption
Source: Nanomaterials (Basel). 2022 May 31;12(11):1889. doi: 10.3390/nano12111889 (PMC9182511; doi:10.3390/nano12111889)
Supplement: Supplementary file 1 [file nanomaterials-12-01889-s001.zip]

Archive with 1 entries (1 files):
- nanomaterials-1725518-supplementary.pdf
